# Supplementary material for: Combined Analytical and Clinical Performance Evaluation of a Novel Dengue NS1 Rapid Test in a Real-World Endemic Setting
Source: Diagnostics (Basel). 2026 Jan 26;16(3):395. doi: 10.3390/diagnostics16030395 (PMC12896629; doi:10.3390/diagnostics16030395)
Supplement: Supplementary file 1 [file diagnostics-16-00395-s001.zip]

Archive with 1 entries (1 files):
- diagnostics-4081830-supplementary.pdf
